# Supplementary material for: Biosynthesis of Poly-ß-Hydroxybutyrate (PHB) from Different Bacterial Strains Grown on Alternative Cheap Carbon Sources
Source: Polymers (Basel). 2021 Nov 3;13(21):3801. doi: 10.3390/polym13213801 (PMC8587160; doi:10.3390/polym13213801)
Supplement: Supplementary file 1 [file polymers-13-03801-s001.zip]

Archive with 1 entries (1 files):
- polymers-1429399-supplementary.pdf
